# Supplementary material for: H4K12 Lactylation Activated‐Spp1 in Reprogrammed Microglia Improves Functional Recovery After Spinal Cord Injury
Source: CNS Neurosci Ther. 2025 Feb 12;31(2):e70232. doi: 10.1111/cns.70232 (PMC11821456; doi:10.1111/cns.70232)
Supplement: Supplementary file 2 — Table S1. The activation of signaling pathways in the uninjured group and SCI groups in three datasets. [file CNS-31-e70232-s001.xlsx]

## Sheet: figshare17702045
figshare17702045
signaling pathway	uninjured	sci
		sci0.4h	sci1d	sci3d	sci7d	sci14d	sci38d
Pdgfa	3	6	4	4	0	3	8
Vegfb	1	2	2	4	4	2	8
Igf1	3	4	3	4	4	6	3
Igf2	3	4	5	7	2	4	5
Ccl6	1	2	2	1	0	4	0
Cxcl2	1	2	1	1	0	1	0
Cxcl12	2	8	4	4	0	1	0
Il34	1	1	1	2	2	2	1
Spp1	3	0	16	57	30	54	10
Mdk	52	45	24	90	54	90	108
Ptn	107	94	60	93	109	133	125
C3	1	0	2	0	0	3	0
Anxa1	2	2	4	0	0	2	0
Grn	2	1	3	6	0	0	0
Lgals9	2	3	3	5	3	32	6
Psap	18	10	8	18	33	39	40
Bmp5	0	2	0	0	0	0	0
Hbegf	0	3	2	1	1	1	2
Fgf2	0	4	0	0	0	0	0
Pdgfb	0	3	4	4	0	0	2
Vegfa	0	4	0	0	0	0	0
Ccl3	0	1	4	1	0	0	0
Ccl9	0	1	1	0	0	0	0
Ccl7	0	1	1	0	0	0	0
Cxcl1	0	1	0	0	0	0	0
Cxcl3	0	1	1	0	0	0	0
Mif	0	15	6	8	0	0	0
Cx3cl1	0	2	0	0	0	0	0
Il6	0	2	0	0	0	0	0
Lif	0	1	0	0	0	0	0
Osm	0	5	3	0	0	0	0
Csf1	0	1	2	2	0	2	0
Tnfsf12	0	3	2	0	0	0	0
Gas6	0	2	2	8	6	6	10
Pros1	0	4	4	8	4	4	3
Bmp2	0	0	1	0	0	0	0
Bmp4	0	0	1	3	0	0	0
Bmp7	0	0	1	0	0	0	0
Wnt4	0	0	2	1	1	0	0
Wnt6	0	0	2	0	1	0	1
Wnt5a	0	0	4	0	0	0	0
Ccl4	0	0	2	0	0	0	0
Tnfsf14	0	0	1	0	0	0	0
Angptl4	0	0	13	0	0	0	0
Sema3c	0	0	1	1	1	2	2
Sema3d	0	0	1	1	1	2	2
Tnf	0	0	0	4	0	0	0
Angpt1	0	0	0	1	0	0	0
Enho	0	0	0	1	0	0	0
Tgfb1	0	0	0	0	1	3	1
Ccl5	0	0	0	0	0	6	0
Ccl27a	0	0	0	0	0	1	0
Cxcl16	0	0	0	0	0	2	2
Il18	0	0	0	0	0	1	0
Gzma	0	0	0	0	0	1	0
Tgfa	0	0	0	0	0	0	1

## Sheet: GSE162610
GSE162610
signaling pathway	uninjured	sci
		sci1d	sci3d	sci7d
Tgfb1	2	0	5	7
Tgfb2	1	0	0	0
Pdgfa	2	10	8	2
Pdgfb	4	2	2	2
Igf1	4	3	6	4
Ccl5	3	0	0	0
Ccl3	8	20	21	12
Ccl9	4	8	8	3
Ccl6	12	19	12	10
Ccl7	3	20	3	0
Ccl2	4	8	4	3
Ccl12	2	11	2	2
Ccl27a	2	4	1	1
Ccl4	3	15	12	9
Cxcl2	1	7	5	5
Pf4	2	0	0	0
Cxcl12	8	12	6	8
Cxcl16	2	0	0	0
Mif	36	68	33	30
Tslp	1	0	0	0
Il34	3	3	4	5
Ifng	3	0	0	0
Tnf	6	24	22	13
Fasl	2	0	0	0
Nampt	6	3	3	0
Angptl2	2	0	0	0
Mdk	46	64	56	56
Ptn	71	116	72	80
C3	5	7	0	9
Sema3c	1	1	0	2
Sema3d	1	1	0	1
Anxa1	6	4	3	8
Gas6	9	2	25	27
Grn	6	0	11	11
Lgals9	43	23	55	50
Pros1	6	5	12	6
Psap	20	36	33	33
Fgf2	0	5	0	0
Vegfa	0	4	0	0
Cxcl1	0	1	0	1
Cxcl3	0	2	0	0
Cx3cl1	0	2	0	3
Osm	0	8	0	0
Csf1	0	3	12	5
Spp1	0	35	57	88
Angptl4	0	34	8	0
Angpt2	0	1	0	0
Bdnf	0	4	0	0
Gdf15	0	0	8	5
Tnfsf12	0	0	9	1
Edn1	0	0	1	1
Vegfb	0	0	0	1

## Sheet: GSE189070
GSE189070
signaling pathway	uninjured	sci
		sci0.5d	sci1d	sci3d	sci7d	sci14d	sci60d	sci90d
Tgfb1	10	0	10	4	4	5	8	8
Vegfa	3	1	12	1	0	0	5	4
Vegfb	1	0	4	6	6	10	15	8
Ccl9	1	12	10	10	3	3	6	2
Ccl6	8	39	18	17	14	10	12	12
Cxcl12	2	0	5	0	3	5	5	4
Mif	16	44	46	50	43	34	35	32
Mdk	46	29	78	66	72	27	52	27
Ptn	42	22	87	50	100	51	57	51
C3	6	27	20	10	42	30	23	21
Anxa1	2	6	0	0	2	4	6	6
Gas6	3	0	14	13	24	22	19	21
Grn	8	0	44	12	7	7	14	16
Pros1	1	1	24	14	14	12	8	13
Psap	32	33	44	30	66	36	30	30
Lgals9	2	46	40	20	42	27	34	45
Pdgfa	0	3	7	0	0	0	0	4
Pdgfb	0	1	1	0	0	0	0	3
Ccl5	0	7	0	0	2	4	0	4
Ccl3	0	26	21	14	5	5	3	3
Ccl7	0	19	21	11	0	0	0	0
Ccl2	0	22	14	10	0	0	0	0
Ccl12	0	22	8	6	3	1	1	0
Ccl4	0	7	13	4	1	2	0	1
Cxcl2	0	12	8	0	0	0	0	0
Cxcl3	0	11	3	0	0	0	0	0
Osm	0	2	2	0	0	0	1	0
Csf1	0	10	17	5	3	5	11	14
Tnf	0	10	13	0	0	8	0	0
Spp1	0	61	111	74	80	49	61	94
Nampt	0	3	21	8	0	0	0	0
Bmp4	0	0	2	0	0	2	0	0
Wnt3	0	0	2	0	1	2	2	0
Wnt7b	0	0	1	0	0	0	0	0
Hbegf	0	0	4	0	1	1	0	0
Fgf1	0	0	5	0	0	2	3	2
Ccl27a	0	0	2	2	0	0	1	1
Tnfsf12	0	0	12	4	5	3	2	0
Tnfsf13b	0	0	4	0	0	5	14	4
Angptl2	0	0	8	0	0	0	0	0
Sema3c	0	0	4	0	0	0	7	5
Rarres2	0	0	6	2	0	2	2	0
Gdf15	0	0	0	5	0	0	0	0
Igf1	0	0	0	12	13	11	9	6
Angptl4	0	0	0	15	0	0	0	0
Enho	0	0	0	1	0	0	0	0
Tgfb2	0	0	0	0	6	0	0	0
Wnt7a	0	0	0	0	1	0	0	0
Fgf2	0	0	0	0	5	0	0	0
Cxcl16	0	0	0	0	4	0	0	0
Ctsg	0	0	0	0	2	2	1	1
Ccl25	0	0	0	0	0	1	0	0
Postn	0	0	0	0	0	2	0	0
Nrg1	0	0	0	0	0	0	1	1
